# Supplementary material for: Detection of Functional Overreaching in Endurance Athletes Using Proteomics
Source: Proteomes. 2018 Sep 1;6(3):33. doi: 10.3390/proteomes6030033 (PMC6161275; doi:10.3390/proteomes6030033)
Supplement: Supplementary file 1 [file proteomes-06-00033-s001.zip]

Archive with 1 entries (1 files):
- proteomes-342189-supplementary.xlsx
