# Supplementary material for: Detection of Functional Overreaching in Endurance Athletes Using Proteomics
Source: Proteomes. 2018 Sep 1;6(3):33. doi: 10.3390/proteomes6030033 (PMC6161275; doi:10.3390/proteomes6030033)
Supplement: Supplementary file 1 [file proteomes-06-00033-s001.zip › proteomes-342189-supplementary.xlsx]

## Sheet: Proteomics Data
TABLE S1 GLOBAL PROTEOMICS DATA (INTENSITY)							Page S-2
Blue = exercise data; Orange = rest data
DAY 1, MONDAY, PRE-EXERCISE
UniProt.ID	A0M8Q6	A2RRP1	A4D0S4	A6NMS7;A6NM11	A8K8P3	B1AJZ9	B9A064	O00233	O00299	O00410	O14618	O14744	O14791	O14818	O14924	O15020	O15055	O15067	O15381	O15482	O43143	O43184	O43242	O43488	O43504	O43795	O43813	O43819	O43866	O60347	O60524	O75223	O75335	O75347	O75368	O75832	O75955	O95425	O95445	O95460	O95747	O95810	P00167	P00338	P00352	P00390	P00441	P00450	P00488
IDNM 1	5.00515e+06	180475	39081.5	402250	13267.5	8559.87	1.65264e+07	359029	111349	6337.47	363088	3847.84	261658	423637	3727.36	694335	62828.2	22415.5	1.02262e+06	55594.3	35222.7	18648.2	3881.38	58849.2	15877.8	143366	7316.07	449760	99754.3	11971.7	128038	11823.4	40584	195774	412762	102717	488197	5246.07	285413	178174	17567.8	24769.4	10505	350079	1.83853e+06	364507	2.59505e+06	4.16405e+06	151861
2	2.90391e+06	180622	78156.2	173960	26780.1	20893.3	1.86037e+07	392919	95712.1	15642.4	103577	20583	301034	230306	10421.9	441171	712.963	18581.1	642971	46584.4	44842.9	1780.36	3972.24	44655	11440.6	332274	5064.7	281547	118084	53455.8	255073	10287.5	26732.9	154222	647573	75359	375712	5612.2	306479	284648	19451.9	30326.4	8396.12	260565	973870	169967	2.73531e+06	3.61495e+06	114487
3	6.62371e+06	190584	96886	290436	41201.6	11953.2	3.21526e+07	408024	14875.9	96101.9	187043	36644.4	259839	299376	5149.08	197940	482.154	36810.3	702434	53807.3	33897.5	4360.89	4372.77	65329.9	73130.4	145535	6912.41	147441	293366	25215.6	340110	13768.5	52257	239327	310447	73427.1	390155	4258.36	192728	80459.1	19946.1	25700.5	12530.4	194870	1.37564e+06	376390	2.40414e+06	4.46603e+06	222718
4	5.02627e+06	185635	62842.8	192809	20346.2	12204.1	2.88691e+07	337933	236377	41887.5	142562	14404.9	372956	290087	12690	950940	5622.8	21079.1	984410	63528.9	39347.4	5823.41	8216.27	43089.4	48372.6	155301	4808.94	236987	188456	1521.72	93064.6	5866.55	116715	109009	491467	70367.8	164480	3071.42	215866	239935	16392.1	30572.3	6220.01	253048	1.86362e+06	258600	2.28536e+06	3.55108e+06	126495
5	9.87981e+06	181036	60954.5	413823	19367.9	35524	4.40372e+07	115867	19163	48775.6	157782	39458.5	309912	262743	12341.9	295138	114.618	10017	943040	60365.5	39513.5	4687.15	4728.94	51941.1	39730.9	169487	4603.73	304510	210704	55759	131648	7976.59	56278.1	198756	557419	65291	340574	3369.32	221866	170228	21272.3	29290.8	8623.26	261187	1.48464e+06	372803	2.5196e+06	4.98216e+06	222357
6	3.64294e+06	113140	71101.2	153037	25508.3	6171.06	1.82482e+07	547157	17093.4	7473.28	199286	18670.3	304107	258850	7247.45	287595	6948.44	43902.2	642053	53884.7	38150.2	5759.73	7611.32	62116.9	35551.5	268339	4705.17	215087	152553	7593.38	297417	2226.39	38719.9	198330	452458	55877	261380	4734.65	219624	100714	9139.37	32889.3	8524.37	265054	2.14752e+06	395946	1.87613e+06	4.25387e+06	202727
7	3.83532e+06	139243	76463.9	189700	34250.6	3672.79	2.59176e+07	293722	53549.3	16933.5	201331	3971.5	298545	283381	16645.1	1.36618e+06	16389.3	1.16868e+06	609728	73232.6	8826.89	7016.12	12001.7	27680	13564.4	203463	6363.63	201370	98025.5	37867.9	236032	7066.53	54446.9	183101	511588	55942.2	295062	1353.51	160183	97807.1	16305.4	27954.1	9606.56	251998	1.40741e+06	185204	2.01421e+06	3.75757e+06	89035.4
8	4.06405e+06	119265	72806.8	260475	9238.35	14572.2	2.38736e+07	389415	143290	76343.8	158074	22339.2	373390	240139	14298.1	96993.6	2312.41	39177.7	707678	54017.6	49207.6	2505.6	3803.09	43714.8	21272.9	98760.7	2923.67	259412	110169	61811.2	209370	3823.89	74320.9	178843	425630	57612.9	244217	3970.63	224858	531166	13915.8	37701.5	7576.65	212158	1.44538e+06	336036	2.41912e+06	3.78164e+06	250497
10	4.31183e+06	157501	62900.9	201022	21868.5	38357	2.42515e+07	327730	21896.2	7756.53	122125	38454.7	775052	266631	6795.09	283058	546.568	34167.7	203394	43798.3	26527.9	68963.4	5677.47	53438.1	35887.2	185892	5471.03	260641	197365	4119.14	267818	1370.85	46735.8	169036	566717	66821.2	228942	6386.36	241866	116525	16326.2	25424.7	8607.91	190068	1.05271e+06	204387	2.68034e+06	4.11216e+06	229016
11	1.56733e+06	148828	76301.1	210683	18609.8	7141.85	1.70287e+07	353836	31447.7	17109.4	157776	23448.8	751403	307766	22177	673044	690.023	1.35749e+06	1.15888e+06	89550.3	34770.1	4295.56	4333.87	45792.8	9706.75	186794	5479.78	332517	80249.3	73699.3	149653	6833.18	58820.9	201739	686706	78662.6	194499	4689.23	237591	151887	21910.1	19341.4	8267.11	237999	1.20335e+06	474017	3.28881e+06	3.60046e+06	150108
DAY 1, MONDAY, POST-EXERCISE
UniProt.ID	A0M8Q6	A2RRP1	A4D0S4	A6NMS7;A6NM11	A8K8P3	B1AJZ9	B9A064	O00233	O00299	O00410	O14618	O14744	O14791	O14818	O14924	O15020	O15055	O15067	O15381	O15482	O43143	O43184	O43242	O43488	O43504	O43795	O43813	O43819	O43866	O60347	O60524	O75223	O75335	O75347	O75368	O75832	O75955	O95425	O95445	O95460	O95747	O95810	P00167	P00338	P00352	P00390	P00441	P00450	P00488
IDNM 1	5.64037e+06	189196	108491	372340	14327.5	9067.63	1.79595e+07	376452	66853.2	14395.1	405649	2297.89	227420	316041	1783.27	2.39571e+06	68661.3	157802	1.00454e+06	41399.4	30872.9	17781	4426.9	58062.9	18454.2	43605.5	4265.51	351148	84338.7	28654.6	182428	13652.2	101312	226704	802893	89076.5	327119	4882.05	208249	248936	13810.2	37164.2	10761.4	321281	1.71111e+06	457449	2.60317e+06	3.71103e+06	145460
2	3.23321e+06	144015	76862.9	197640	16537.7	4784.22	1.76996e+07	368644	13985.3	19334.2	127255	25651.4	754407	232375	46771.6	360971	1	25226.1	652921	40402.1	42279.2	22725.8	3121.7	55426.8	15729.5	382280	1	133335	85544.4	38799.8	163737	7620.14	48861.9	110194	797144	55452.4	184386	830.014	260475	326077	17235	32833	5917.4	289232	1.09762e+06	228078	2.27164e+06	3.42438e+06	152964
3	7.66968e+06	146086	84880.1	193092	21563.9	23200.3	3.18292e+07	162756	60335.9	6888.92	50085.6	25588	277321	290849	11500.5	209053	4460.77	33625.5	805069	49786.6	39987.4	2291.34	1641.02	53421.6	67422.7	705806	4705.54	175338	286060	5702.77	222100	6384.22	70141.9	208098	224734	84627.1	127933	1871.55	205971	162671	14462.2	31732.6	6642.95	248242	1.37673e+06	336674	2.33895e+06	3.62419e+06	170896
4	4.7617e+06	152550	68516.6	158168	15525.5	29111	2.5893e+07	510105	27467.1	108241	153694	36049.8	352747	345798	45836.8	499244	367.067	11537.3	1.26639e+06	69968.1	30876.6	9641.3	9062.96	50779.2	36360	131306	5283.03	180186	203426	61255.1	112323	8451.03	56750.9	106838	513080	68042.7	251365	2592	214689	304439	15174	38645.8	1878.75	262514	1.4495e+06	294334	1.53814e+06	3.53301e+06	158201
5	1.02318e+07	163559	71106.8	379805	24120.1	5355.87	4.04994e+07	311362	64698.9	119907	134521	21439.9	935670	289378	12632	352110	1027.26	10702.2	1.09612e+06	67489.4	29530	23133.9	13444.6	57226.9	38680	161924	6235.08	195552	180369	101361	130426	9454.56	46503.7	112611	758301	70165.8	134254	1907.37	224042	211593	19744.4	26498.5	7863.8	285751	1.39896e+06	316231	2.47994e+06	3.80881e+06	120084
6	3.76499e+06	118879	51926.7	149320	19057.1	11471.9	1.73404e+07	456104	12278.8	9586.76	166270	15289	299391	237201	5228.51	392494	8166.44	41380.1	493687	49305.3	37640	5724.71	1862.61	49988.3	36055	158731	5509.53	150111	157995	11223.9	339765	13161.9	56449.6	185642	331343	62400.8	115502	6224.96	249191	177499	13671.9	41947.9	7217.52	254460	1.43974e+06	268421	1.81493e+06	4.24201e+06	130652
7	4.64608e+06	112286	70419.8	169193	22445.6	8581.71	2.98982e+07	355040	52907.3	23616.8	188993	5522.05	216904	247940	7598.6	1.04975e+06	612.129	21892.4	543137	59430.1	7850.11	5776.65	1661.1	19890	15353.8	106002	5495.92	145353	99852.5	907.536	144886	11702.1	45593.5	120341	587263	49027.2	349346	2867.07	83329.8	246208	17670.2	36399.5	6970.54	608770	1.06576e+06	144386	2.20429e+06	3.74001e+06	92003.6
8	4.87337e+06	85509.8	73952.3	390778	22016.9	8928.36	2.23301e+07	373102	139010	37099.5	152686	27166.6	193694	170344	22019.6	137196	1891.83	15516.3	775473	46225.1	10982.8	9585.7	4785.24	50164.2	16142	17689.2	7279.74	166202	79435.4	53549.5	163393	8054.63	66279.9	195112	245446	57622.2	156269	2338.64	220546	349394	16180	26714.4	9383.4	233360	1.40729e+06	267568	2.24684e+06	3.43248e+06	282392
10	5.43342e+06	131894	76930.5	165034	16378.8	8358.33	2.64072e+07	330128	28413.4	8275.17	105020	38692.7	432020	199286	15692.2	565899	322.008	53052.1	982895	42154.4	26941.4	36230.9	4115.02	42325.8	33562.4	24405	5448.56	200380	133475	3395.28	156757	6046.26	57681.7	128560	562425	51519.3	284864	4320.74	225315	137296	12221.1	27356.2	2414.49	201387	1.05739e+06	218053	2.07739e+06	3.8606e+06	196014
11	1.58377e+06	139496	67837.8	207957	8715.46	32772.7	1.84479e+07	326556	326679	12264	160751	20637.9	937833	255263	32822.6	1.17153e+06	5981.16	20623.4	829470	82340.9	33007.4	9399.58	4198.74	44268.2	13282.3	154271	6988.51	351767	49731.6	1	153170	3911.26	56793.4	180183	581698	71906.7	184965	3621.51	240401	144064	16592.1	27052	7636.73	249342	1.20866e+06	340700	2.70055e+06	3.47526e+06	268698
DAY 2, TUESDAY, PRE-EXERCISE
UniProt.ID	A0M8Q6	A2RRP1	A4D0S4	A6NMS7;A6NM11	A8K8P3	B1AJZ9	B9A064	O00233	O00299	O00410	O14618	O14744	O14791	O14818	O14924	O15020	O15055	O15067	O15381	O15482	O43143	O43184	O43242	O43488	O43504	O43795	O43813	O43819	O43866	O60347	O60524	O75223	O75335	O75347	O75368	O75832	O75955	O95425	O95445	O95460	O95747	O95810	P00167	P00338	P00352	P00390	P00441	P00450	P00488
IDNM 1	324832	160344	122847	306574	14641.4	6375.89	1.49149e+07	494062	127273	16303.3	357115	2383.59	247338	406525	3186.45	3.27572e+06	60153.8	34146	1.02588e+06	46404.1	41485.7	9954.57	4678.68	51932	16241.4	143154	5965.39	354426	112292	97664.8	250583	11585.6	43796.3	211506	855111	87063.5	391217	6058.13	223792	341611	18704.9	29183.5	12274.8	328134	2.02774e+06	413817	2.74403e+06	4.16462e+06	135571
2	3.42215e+06	146601	84148.9	153704	29039.5	10040.5	1.96763e+07	370501	69969.7	10585.9	145990	20709.6	329639	210940	7883.75	330571	633.326	20511.9	836764	41655.7	38094.6	2883.63	4502.41	43154.5	10419	206459	4679.93	183873	122038	5770.91	233035	7667.51	56585.5	165791	480376	58399.2	168198	5016.78	234574	226913	16392.7	26132.5	7636.12	234455	1.17392e+06	180666	2.09898e+06	4.1824e+06	129200
3	7.99578e+06	138540	91970.9	285987	22573.7	19039.9	2.95956e+07	378020	20865.4	1453.87	122297	19038	224314	236329	4395.13	182016	3447.04	33675.2	719476	67259.2	29392.3	4120.83	5917.47	62232.2	71082.5	317514	5878.6	145239	319083	19931.3	110723	7023.49	85558.3	225308	580258	79990.9	425017	3691.62	206169	108968	20380.5	27348.6	11068.9	213010	1.28817e+06	226242	2.37493e+06	4.79942e+06	214384
4	4.70229e+06	175883	66546.1	180743	22628.7	16045.7	2.51666e+07	376480	192837	51156.1	160732	19789.5	415549	315669	15103.9	1.36366e+06	1006.28	15882.4	905396	59768.1	47599.9	7072.33	8131.64	40169.4	41204.6	170305	3786.56	171833	215000	53756.3	104747	6693.41	102862	104405	366558	66907.2	192312	4002.15	197325	247189	17343.6	33450.4	5700.96	236537	1.31712e+06	399518	2.02781e+06	5.22511e+06	133361
5	6.99834e+06	174843	77370.5	346151	22069.6	8243.6	3.79945e+07	338933	82969.1	17138.8	174951	23281.7	198976	351373	16129.9	353739	3350.13	10644.6	1.05219e+06	69289.2	34462	4576.41	7236.57	59745.5	31950.9	211200	3560.88	189248	147781	61695.3	159061	8372.78	54645.9	101042	700050	72217.7	145692	3877.87	143026	219054	20197.5	31939.1	8875.67	280383	1.62811e+06	298306	2.02214e+06	3.48458e+06	120179
6	4.26547e+06	104637	44900.5	132631	29338.2	1049.7	1.6736e+07	570840	8965.9	10141.9	331282	22808.4	322250	255895	8245.1	182228	1562.34	39445.5	696165	58694.6	28339.5	6507.89	5014.78	53822	33438.1	17642.4	6007.36	184709	143264	6705.87	224035	5816.45	44699.7	204367	577752	59758.6	127391	4009.26	233848	169578	11800	24631.9	8032.95	234118	1.43624e+06	269757	2.06037e+06	3.93952e+06	149729
7	3.97898e+06	96693.3	67125.4	197419	25243.8	14565.9	2.64256e+07	215577	39921.2	21575.5	183775	5327.87	189835	254266	8457.59	1.16528e+06	2300.57	364643	693938	68003.9	82823.3	5623.07	5468.99	26611	5233.45	204556	5976.36	168984	90598.4	417.449	206899	7728.54	43273	210560	554035	59241.4	233714	1708.43	215691	340274	13580.7	32624.3	7855.23	222002	1.26029e+06	133465	2.30243e+06	3.90185e+06	103652
8	3.48885e+06	107034	78286.6	218521	15330.8	28200.1	2.1652e+07	502300	192967	60581.4	226396	19196.3	323077	275304	10503.7	1.0926e+06	1436.74	21345.2	964890	68945.2	38659.5	2168.37	6842.44	51474.3	17689	159229	7048.15	182759	98476.5	13944.5	209625	5608.18	36047	182279	768512	58324.8	211776	1340.76	264165	379051	15838.1	45967.9	8776.92	219232	1.49151e+06	324321	2.52922e+06	3.10523e+06	342392
10	4.35405e+06	108646	79131.2	209109	20160.6	29379.5	2.51746e+07	303689	23638.3	9942.22	226632	40159	475866	265993	13161.6	239530	236.96	26789.4	624272	55748	24855.9	4774.15	4304.88	48175.4	30760.1	83731.6	5226.02	170805	145891	46311.7	24790.7	2053.77	70011.7	187142	827877	62217.8	136721	5269.78	190366	200476	17556	26010.5	7986.17	220056	1.16857e+06	212443	2.82293e+06	3.64539e+06	157045
11	1.77993e+06	145565	81649.6	192955	17259.3	36010.9	1.68217e+07	412747	267864	15783.9	190652	16554.3	368327	336698	19472.9	1.22446e+06	1034.65	473113	1.02028e+06	92319.1	31049.6	14256.3	3967.97	47180.6	9554.06	185134	4700.2	211130	99262.8	1	180407	10156.9	131478	112635	1.13595e+06	68680.9	121556	2700.51	199007	218707	19527.3	18298.3	8075.9	242966	1.53176e+06	440457	3.2142e+06	3.26356e+06	277378
DAY 2, TUESDAY, POST-EXERCISE
UniProt.ID	A0M8Q6	A2RRP1	A4D0S4	A6NMS7;A6NM11	A8K8P3	B1AJZ9	B9A064	O00233	O00299	O00410	O14618	O14744	O14791	O14818	O14924	O15020	O15055	O15067	O15381	O15482	O43143	O43184	O43242	O43488	O43504	O43795	O43813	O43819	O43866	O60347	O60524	O75223	O75335	O75347	O75368	O75832	O75955	O95425	O95445	O95460	O95747	O95810	P00167	P00338	P00352	P00390	P00441	P00450	P00488
IDNM 1	4.92741e+06	143960	96307.1	307143	25960.2	2253.44	1.78864e+07	379249	47100.2	11398.1	379434	5111.94	209255	321973	1	289792	54460.4	30255.2	1.02088e+06	47579.5	58965.3	6921.04	3403.62	73531.5	12764.1	140480	5977.91	371521	90368.1	31082.5	204273	13884.9	73682.2	227110	689522	115318	392498	4611.81	248471	232386	18064.9	35065.9	8301.65	313078	1.86074e+06	331139	2.50695e+06	3.57063e+06	142285
2	2.76257e+06	137948	93427.6	178299	32754.5	8637.34	1.70965e+07	360714	56902.4	5703.57	95491	35008.2	318353	204062	6554.36	560489	3680.4	19700	965255	42020.8	41158.5	1706.22	4490.1	48064.7	13882.2	13431.2	5905.27	208442	92332.7	45394.9	345160	6651.64	32129.8	160619	436977	66355.7	157313	2992.92	215003	151768	14622.9	35867.5	8015.47	283192	1.33021e+06	238198	1.56128e+06	3.87784e+06	114408
3	7.22049e+06	132992	50016.9	294764	15943.8	5389.62	3.24042e+07	378827	21050.9	10077.6	81569.4	34549.2	264428	220109	3282.34	202582	726.951	32505.9	461326	60649.1	44366.2	4035.11	4008.1	64033.7	74436.4	141982	7430.39	126373	320067	1795.13	108465	3129.07	44217.7	225846	519235	77254.5	133275	1470.36	201999	129424	16978.8	22544.6	10405.3	225656	1.85879e+06	277046	2.3292e+06	6.1975e+06	191540
4	5.53964e+06	168331	59317.7	196544	30431.8	25195.1	2.86368e+07	406808	109315	47315.1	147406	31353.3	438849	261681	11518.7	304251	828.343	13839.6	1.04935e+06	67318.7	38475.4	5680.3	3086.79	37578	45707.9	93687.9	5169.1	198395	204316	44939.6	93428.7	1816.18	135585	105331	528761	68038.3	287681	2204.91	235390	226660	15406	44009.6	4834.56	291574	1.22972e+06	295723	2.06714e+06	4.00763e+06	305787
5	1.12862e+07	152111	63820.3	312861	17261.1	28427.7	4.38359e+07	379163	72632.1	10963.8	107319	36719.2	219213	281521	10972.7	256169	603.578	69427.2	1.13109e+06	64525.7	32147.1	9751.01	8059.75	58946.5	32973.7	153285	4478.88	206027	222813	30438.5	114407	8759.03	57550.9	100863	616978	69958.6	144734	1725.35	179814	124367	17955.9	25774	6071.78	276574	1.36004e+06	393791	2.27054e+06	4.0093e+06	196988
6	3.11338e+06	121431	43685.5	153437	25679.7	4550.47	1.6715e+07	516491	11942.4	21003.9	85563	19611.4	293232	237716	7780.73	166336	1129.53	31878.6	968522	54747.9	33947.5	6884.86	6738.95	65528.8	31382.2	113959	5155.91	172808	134030	34905.6	281368	8894.68	38924.4	200051	538129	71586.3	208678	6873.22	262038	126969	17131.8	31573.2	8682.68	253066	1.82318e+06	351793	1.95726e+06	3.70152e+06	201335
7	4.6683e+06	120913	79911.9	185489	33178.4	13514.7	2.70356e+07	322664	89391.3	20837.7	117490	3748.86	208253	185595	15185.7	1.30261e+06	3.65251	24537.4	660709	59385	76505.1	6467.04	3065.74	23208.3	4644.35	161438	5730.32	189945	119266	49534.4	220666	5151.46	40805.5	192986	718426	53563.1	388914	3239.71	110140	313499	15723.2	35359	10250.4	219139	1.17772e+06	202785	2.48238e+06	4.21654e+06	154884
8	4.1108e+06	95631.9	73474.6	275670	13520	37399.5	2.18146e+07	493933	157584	23794	188820	25517.3	347699	221987	7845.33	1.24327e+06	2417.66	17648.1	735097	59438.1	38986.5	2632.87	3556.23	50396.5	17853.9	113069	6117.53	151363	111198	114510	233591	7129.94	47760.3	167426	533610	55052.5	192398	2817.03	136122	371346	14760.9	38815.1	9044.73	206347	1.28315e+06	348468	2.76845e+06	3.20767e+06	151688
10	4.51073e+06	136913	93030.9	184577	25637.2	12330.2	2.37732e+07	523175	21518.6	13233.5	121583	34752.5	425425	259793	16978	182133	2734.1	37323.8	489030	49255.8	25948.5	38076.1	4993.29	49913.9	31637.8	28751	6068.22	166223	138407	1100.18	231415	4588.73	40433.5	162469	407278	67972.8	137297	5405.55	253211	259477	16425.5	27160.9	7530.11	245288	1.14659e+06	232209	2.11517e+06	3.60284e+06	177899
11	1.41949e+06	151963	71848.3	188441	24279.2	21502.6	1.80635e+07	335577	21952.2	16621.1	143350	20810.9	351132	223709	18875.9	1.23501e+06	110.026	22064.9	1.2181e+06	89743.2	36758.8	4088.44	3286.62	38920.5	10397.4	132077	480.448	281736	102473	112984	155669	8553.66	58370.8	161856	659875	71665.1	416392	3480.72	192305	139359	18615	25141.5	6461.45	262726	1.06011e+06	447853	3.02262e+06	3.75539e+06	286291
DAY 3, WEDNESDAY, PRE-EXERCISE
UniProt.ID	A0M8Q6	A2RRP1	A4D0S4	A6NMS7;A6NM11	A8K8P3	B1AJZ9	B9A064	O00233	O00299	O00410	O14618	O14744	O14791	O14818	O14924	O15020	O15055	O15067	O15381	O15482	O43143	O43184	O43242	O43488	O43504	O43795	O43813	O43819	O43866	O60347	O60524	O75223	O75335	O75347	O75368	O75832	O75955	O95425	O95445	O95460	O95747	O95810	P00167	P00338	P00352	P00390	P00441	P00450	P00488
IDNM 1	4.68368e+06	154638	103176	159269	25599.6	5322.13	1.38412e+07	470765	143343	16892.7	418603	7032.14	204987	377170	1781.38	5.70849e+06	40962	37293.9	1.01722e+06	53895.8	55594.4	15104.7	3627.91	76270.7	14467.3	146876	5802.25	324774	97502.8	79903.6	201497	12973.6	47047.1	237201	640023	121447	223954	1743.19	278756	238230	15634	36339	9667.7	290995	1.89501e+06	464167	2.55114e+06	3.57407e+06	131875
2	3.19029e+06	151456	46341.5	181687	31372.1	11474.6	2.06126e+07	336934	27229.4	10493.1	152958	16787.4	281494	205828	6651.75	728196	1749.47	15355.2	873497	43952.6	33203.8	5769.98	3835.79	39422.9	12029.4	594034	4857.39	176813	124773	42995.8	276200	10366.1	18474	140105	528806	58806.7	288157	5509.69	411897	184691	15387.5	23859.9	7157.4	230528	964757	288928	2.53563e+06	4.16267e+06	133061
3	8.30254e+06	159237	47435.4	259828	25805.1	10359.9	3.64452e+07	219869	12612.6	5609.32	221494	33078	256355	230549	5012.07	241811	1562	36737.8	470263	65090.4	42341.3	5265.95	5323.31	64140.9	69918.8	33250.4	5459.34	95202.9	301115	9106.06	99766.7	4605.14	39551.8	190326	338829	68114.7	151131	3592.79	149312	151799	21393.9	23582.4	11812.6	223009	1.3256e+06	350070	2.17529e+06	4.84624e+06	137548
4	4.20781e+06	168207	69340.6	228642	15848.9	2018.33	3.01684e+07	412002	180183	12599.8	141433	24313.5	474252	269529	10663.8	986437	267.279	16338.6	909968	58929.8	5873.29	8271.18	5485.85	39579.2	42533.3	42161.4	5598.55	203332	277325	38130.1	106436	1363.67	14581.6	133561	228442	65672.7	145597	4890.16	199715	190983	16217	35091.4	4288.75	218999	1.35275e+06	418513	2.18604e+06	5.10706e+06	327942
5	8.43245e+06	154662	68577.9	316562	19364.2	8067.11	3.68855e+07	389507	124139	8425.47	113172	35766.2	207720	320746	11781.2	252869	309.569	13270	966722	71825.1	48067.8	1986.84	2406.27	62240.1	32762.2	202217	3907.7	184050	201471	84865.7	139352	9393.18	39394.9	117807	659307	64301.8	125611	1008.09	214252	228739	20325.1	19497	3617.31	259199	1.31246e+06	267302	2.35943e+06	3.48463e+06	329055
6	4.84051e+06	130474	91224.7	156372	18631.4	6464.84	1.73869e+07	708289	12965.4	7989.39	96041.2	13586.9	320172	243707	3172.87	181375	1469.54	31089.6	782386	49174.8	33979.5	7518.01	3319.84	62047.3	36534	103676	4790.46	278759	149867	1463.72	284530	10950	32165.6	212809	314035	67495.1	107428	3039.58	232680	103990	16099	29648.4	8438.4	223642	1.54634e+06	449500	1.87859e+06	3.53845e+06	175522
7	3.83023e+06	117201	77106.8	199609	14746.4	5429.47	2.8783e+07	167810	21242.3	10142.4	188073	5448.7	225679	252778	15028.3	2.58175e+06	521.93	22130.7	695779	55167	10127.1	11628.6	3543.65	27027.9	6697.28	207353	5917.23	169204	273809	31312.9	132867	7882.97	113151	133664	403807	65270.5	163730	4438.55	198943	295237	10789.2	32100.3	6847.4	231251	1.21987e+06	149139	2.13779e+06	3.38194e+06	100479
8	4.19886e+06	119312	76881.6	222700	14550.5	32138.3	2.23576e+07	340709	38727	27609.2	184173	25136.4	173681	243418	8741.36	173988	1411.92	18005.2	760986	53605.3	45285.8	97414.4	10466.7	44141.7	16891.1	141459	6068.81	162275	103865	3464.46	337015	14013.9	46753.2	147780	465431	60367.7	275872	4089.95	235261	300745	15424.8	34239.8	9094.45	199934	1.43598e+06	207976	2.6441e+06	3.58048e+06	249808
10	4.47098e+06	112280	69111.7	219923	15215.6	9335.37	2.57854e+07	363467	15884.8	9290.81	176348	34661	396022	250365	4105.38	227018	411.321	28981.7	667263	49787.4	34230.5	5289.46	4688.41	45116.3	31932.4	143402	5540.25	224562	153704	5012.38	225139	3532.43	33009.7	196329	530839	71416.7	180625	4715.54	308977	166583	15697.6	26902.8	6770.08	204560	1.20182e+06	264590	2.17946e+06	4.25164e+06	178437
11	4.03432e+06	169059	62859	144783	8119.76	2788.59	1.72766e+07	379934	169989	31498.6	176365	4949.58	237853	273819	45737.3	2.2785e+06	748.574	15691.2	676403	71943.7	40556.8	9005.45	5045.98	58681	11039	106759	4326.96	340008	56713.6	103106	116002	3169.05	62479.9	116624	486201	68263.2	164838	2961.95	180234	158909	13186.7	28401.5	611.494	234983	1.51214e+06	720517	3.02272e+06	3.64382e+06	159220
DAY 3, WEDNESDAY, POST-EXERCISE
UniProt.ID	A0M8Q6	A2RRP1	A4D0S4	A6NMS7;A6NM11	A8K8P3	B1AJZ9	B9A064	O00233	O00299	O00410	O14618	O14744	O14791	O14818	O14924	O15020	O15055	O15067	O15381	O15482	O43143	O43184	O43242	O43488	O43504	O43795	O43813	O43819	O43866	O60347	O60524	O75223	O75335	O75347	O75368	O75832	O75955	O95425	O95445	O95460	O95747	O95810	P00167	P00338	P00352	P00390	P00441	P00450	P00488
IDNM 1	5.61178e+06	174373	123978	332075	18106.7	7753.46	1.54935e+07	524082	161044	15879.5	443830	2902.35	215254	362528	2471.87	2.20013e+06	59912.7	57846.7	1.43625e+06	49202.9	29579.3	20463.9	4539.07	59332.4	15336.4	117957	6233.25	513786	111980	5555.51	193892	13654	100840	231104	574666	90321.7	253899	4357.26	200310	183277	15684.3	42474.9	11986	320881	1.65885e+06	467478	2.84878e+06	4.20544e+06	148122
2	3.64587e+06	154837	45790.2	149079	30562.1	9970.72	1.649e+07	750579	15058.8	7436.15	169715	23887	287154	287686	9809.63	243713	2946.73	42855.4	774071	45700.3	43701.4	1955.52	5758.7	53168.3	15722.7	165892	5254.18	181508	78836	4872.23	210583	8918.21	23965	88929.6	473532	58006.8	147912	5167.85	207284	140777	11780.5	35116.8	7048.93	258130	1.17849e+06	384997	2.2461e+06	4.91852e+06	143276
3	7.04715e+06	148096	90051.4	239972	13773.9	18882.3	3.26017e+07	399812	18067.7	26437.9	156197	39462.6	294663	236351	7803.14	318304	3768.06	26606.2	828829	48066.4	37017.1	38582.2	7533.27	59141.7	69885.6	134252	5591.69	162481	279275	25473.6	334851	13021.8	64593.4	202861	340125	75332.8	199655	4758.44	121232	157395	13917.5	26186.9	8516.29	222834	1.44221e+06	279822	2.28734e+06	4.93372e+06	235829
4	5.21499e+06	165393	61356.7	182610	22646.1	36680.8	2.92947e+07	365813	133639	57215.4	132639	26781.9	481854	268183	13238.6	1.40179e+06	3857.14	9169.53	1.02763e+06	60067.7	36271.4	11503.1	3509.23	43275.9	43020.4	12866.3	3637.81	234677	236024	74888.7	122946	7754.22	67736.6	105332	516690	68159.7	120455	5294.82	206888	191580	12798.7	45315.1	7219.06	233064	1.30927e+06	366560	1.49925e+06	4.15838e+06	264620
5	1.06226e+07	150143	71976.4	317112	26313	15280.6	4.11371e+07	382190	64053.9	186676	150981	14350.9	342740	315597	14637.8	247240	595.626	8569.08	1.09373e+06	60715.4	31612.9	17634.4	1657.96	51011.8	37124.1	142433	5840.17	193235	211909	70739.6	134423	11472.3	99589	109286	507326	66303.6	138316	4607.07	181491	150159	18843.5	34717.4	7912.37	258659	1.4646e+06	285159	2.48597e+06	4.05513e+06	272525
6	4.03606e+06	123968	81629.7	134773	25080.7	10623.2	1.80666e+07	524269	17910.9	11393.6	96743.8	33215.7	322679	303020	17045.4	1.5017e+06	1750.02	36973.2	812293	51382.1	33720.1	7904.36	5314.54	51303.7	35658.4	783457	5623.05	216983	150244	42136.2	206913	7016.23	27686.1	181736	646982	58981.1	118290	5077.11	160194	179046	17674.8	26102.8	7201.11	223949	1.32935e+06	251732	1.69004e+06	3.74911e+06	171550
7	4.56182e+06	96051.7	87132.2	227921	25512	4328.64	2.92092e+07	225694	10795.6	19381.1	112957	5674.64	297424	219982	7663.96	1.37265e+06	3168.52	618242	1.16532e+06	55888.4	58633.4	4618.8	9316.97	15161.7	9112.1	169570	5411.2	149288	758392	34014.6	234718	6519.98	40287.7	204923	243520	59121.9	259213	3476.12	220057	306184	15291.7	30961.1	8938.44	232363	1.17705e+06	195095	2.67923e+06	3.86783e+06	129564
8	3.52502e+06	96145.1	77277.5	221909	32299.2	39019.6	2.21607e+07	453314	30535.8	17223.1	185554	18556.4	230919	231734	14396.8	380923	3168.39	18793.1	897008	49182.3	40861.2	5136.89	5688.69	48393.1	10906.6	109424	6256.64	170128	79338.2	37747.8	168204	5943.66	97717.6	200308	207022	63971.5	129839	4340.98	176092	685065	10594.1	37940.8	5684.42	214157	1.4849e+06	271286	2.16925e+06	3.80858e+06	384072
10	4.95782e+06	113763	65767.9	199036	19147.1	40035.9	2.64066e+07	330251	19432.9	21756.6	130557	35283.7	418239	240043	8201.79	495004	165.599	875422	337602	52779.3	33670.7	60143.1	4942.62	50640	37902.2	67694.4	5582.61	208786	212226	28079.9	255242	2948.84	30042	173156	436491	64263.1	340137	6557.4	287618	102150	13163.7	32397.1	7031.31	191792	1.10045e+06	216959	2.8749e+06	4.36051e+06	183633
11	1.92285e+06	139169	77412.4	195609	16515.7	4055.06	1.79792e+07	498918	38341.5	10551.4	131706	7394.65	386817	286931	37730.7	313578	62.1658	12770.2	1.14037e+06	83766.9	29710.6	14135.2	4217.01	45578.5	10692.5	144114	8135.49	320224	68369.6	77375.5	160467	3749.2	81984.6	73211	796173	70888.2	130157	647.014	186709	151709	20230	26612.9	7938.15	257423	1.18739e+06	566038	2.97418e+06	3.78789e+06	262239
DAY 1, THURSDAY, RECOVERY FROM EXERCISE
UniProt.ID	A0M8Q6	A2RRP1	A4D0S4	A6NMS7;A6NM11	A8K8P3	B1AJZ9	B9A064	O00233	O00299	O00410	O14618	O14744	O14791	O14818	O14924	O15020	O15055	O15067	O15381	O15482	O43143	O43184	O43242	O43488	O43504	O43795	O43813	O43819	O43866	O60347	O60524	O75223	O75335	O75347	O75368	O75832	O75955	O95425	O95445	O95460	O95747	O95810	P00167	P00338	P00352	P00390	P00441	P00450	P00488
IDNM 1	3.98552e+06	191096	114983	314878	15678.1	839.363	1.91899e+07	370346	111722	13865.8	404774	1030.34	236586	388811	9526.11	767549	66614.6	138555	441807	51681.1	42759.8	21599.4	3119.26	54522.4	20144.1	155544	6044.67	350723	95070.1	43188.8	192011	13446.8	69394.9	203433	221465	91742	558188	4464.32	191607	196258	18433.2	23666	10803.8	423749	2.38734e+06	385040	2.92571e+06	4.29841e+06	113733
2	4.2018e+06	166708	44260.6	209982	25147.2	2485.57	1.92731e+07	319393	47454.9	10778.8	120064	22942.7	322995	209080	9150.83	294906	4183.01	21108.7	1.01995e+06	47417.1	38788	2198.04	4332.51	27565.4	16088.2	443937	4688.44	233291	96644.5	2031.84	186674	6867.15	91585.1	143802	725910	57151.4	159956	2213.19	228052	203218	15781.2	24350.9	6194.64	215482	1.18553e+06	271316	2.25829e+06	4.47556e+06	172146
3	6.10881e+06	150926	83974.9	248566	25438.9	10165	3.08873e+07	484804	12010	9497.85	172934	47127.9	249964	193118	6862.35	220685	776.882	30995.1	331503	55786.7	36885.9	4329.15	6639.2	56425.4	73055.8	127470	5147.83	193279	315172	4031.14	118333	5343.46	37724.2	195926	787051	86229.6	277145	4464.4	180033	114883	16657	30360.5	12940.1	188534	1.52862e+06	307884	2.07596e+06	5.15424e+06	201152
4	5.29547e+06	193213	61214.3	187191	6250.08	5780.23	2.84007e+07	340896	141308	30094.7	129800	25164.2	440776	301715	18009.8	816573	6656.02	7932.9	956720	55684.3	34159.7	12123.8	4394.51	48893.8	44503.8	146531	4083.73	214766	186594	33151.9	95675.4	6239.98	95079.1	91711.9	137269	64206.6	212027	3992.48	239960	274240	14453.6	35323.2	4223.91	233417	1.37197e+06	312846	1.93878e+06	4.4414e+06	280535
5	6.20306e+06	178266	61984.2	340574	15139	32785.2	4.12762e+07	345952	39076.1	80683.2	166925	32469.9	371120	312546	7110.46	1.05753e+06	5932.98	55063.4	1.14291e+06	53163.1	31181.7	3483.55	8579.91	48286.3	38750.5	47154.9	3857.28	205627	216144	60613.4	143225	4920.77	39757.8	175854	679866	78433.5	305245	5871.92	230100	152417	19887.6	28033.4	8977.8	253900	1.26055e+06	459239	2.41449e+06	4.89544e+06	220111
6	3.98941e+06	116808	43367	146387	30225.6	4189.07	1.88026e+07	404132	27469.6	17288	105286	16420.9	321110	222952	6047.34	2.30684e+06	1791.04	102753	728090	50456.3	38682.9	7273.59	5524.8	46567.5	30596	100490	5276.99	140677	142370	8726.68	268291	8452	42383.4	208988	427645	71377.9	332152	7006.56	281564	167726	11800.7	35589.3	6543.64	255913	1.32682e+06	396694	2.03728e+06	3.738e+06	155392
7	3.45042e+06	135253	75148.4	212499	27220.6	9969.48	2.76612e+07	404771	49602.2	21574.7	103894	3700.9	215142	272364	8963.53	1.27048e+06	431.798	455770	482410	65132.8	8516.71	7422.53	6353.16	17579.8	2983.4	209146	7892.91	178978	99930.2	42756	217637	7607.33	60792.3	205195	770166	52271.9	240181	7500.86	178144	132005	15222.1	26952.4	10624.4	200359	1.19851e+06	131910	2.40657e+06	4.237e+06	82622.9
8	4.21374e+06	99195.7	67901.5	224936	26205.4	3572.17	2.44763e+07	376772	110137	22672.3	184676	17904.9	388564	239453	2774.77	237468	1578.56	18750.5	853302	53978.8	49202.5	2657.12	3936.94	55983.3	13317.6	115795	6442.88	165171	132878	23711	189844	6577.54	29636.3	154391	337144	62570.3	138949	4200.17	240493	166417	15174.8	25803.9	8482.69	199164	1.46202e+06	238096	2.65655e+06	3.90382e+06	317728
10	4.1296e+06	131242	70857.9	206908	21499.4	34021	2.23684e+07	630921	14233.8	9706	129765	32232.8	451542	269271	9654.01	2.00459e+06	108.324	37775.4	822597	50298.2	31409.2	58647.5	4518.73	53286.6	30299.4	172249	5195.59	213573	172160	39597.4	245127	2647.13	57572	183555	525993	65912	124854	4067.9	294959	120399	15810.1	22775.7	6765.19	195625	1.08498e+06	228063	2.71319e+06	4.15273e+06	125921
11	1.38775e+06	149519	65026.6	218248	22608.5	35575.7	1.94876e+07	295036	86850.3	12452.8	139048	20712.5	1.16949e+06	266320	18852.2	1.27227e+06	7045.5	16011.2	813242	84506.3	45756.9	7337.52	3557.65	37738.3	8460.92	156046	5739.61	327371	91682	91869	182603	1180.59	63867.6	161012	690867	69630.9	388597	7190.64	252246	138860	19800.6	19514.5	8139.18	217133	1.53995e+06	425908	2.44853e+06	4.13306e+06	246389
DAY 2, FRIDAY, RECOVERY FROM EXERCISE
UniProt.ID	A0M8Q6	A2RRP1	A4D0S4	A6NMS7;A6NM11	A8K8P3	B1AJZ9	B9A064	O00233	O00299	O00410	O14618	O14744	O14791	O14818	O14924	O15020	O15055	O15067	O15381	O15482	O43143	O43184	O43242	O43488	O43504	O43795	O43813	O43819	O43866	O60347	O60524	O75223	O75335	O75347	O75368	O75832	O75955	O95425	O95445	O95460	O95747	O95810	P00167	P00338	P00352	P00390	P00441	P00450	P00488
IDNM 1	5.33023e+06	174011	87137.8	194408	23668.5	14514.4	1.93694e+07	424759	169741	12714.3	335667	2674.28	281417	312433	1241.79	397669	62048	150657	1.15752e+06	45054	39436.6	20048.6	3731.11	67193.3	15433.1	196873	7033.73	453690	96664.2	36960.3	222830	16106	5213.17	219354	686404	102663	605130	2237.77	274388	189051	14589	36489.5	8450.91	423372	2.07103e+06	499954	2.79885e+06	4.19444e+06	131206
2	2.79544e+06	197034	65338.6	172565	24692	11490.8	2.05834e+07	265189	73394.3	7147.06	104955	33688.1	279885	224583	13896.1	1.99314e+06	4854.79	15371.6	1.04036e+06	36094.4	7791.39	56099.6	4178.44	39861.8	14334.1	427144	4864.52	379058	115368	31800.5	180358	2122.06	34431.4	143204	656179	61884.6	191290	3553.77	188899	155140	15918.4	28386.4	6278.61	213063	1.21409e+06	223715	2.31819e+06	4.33181e+06	183544
3	6.75155e+06	175971	65299.9	251925	10197.4	25897.7	3.1826e+07	408171	14986.1	12879.9	171382	17251	342023	226719	2682.88	224904	663.421	38640.4	653931	58902	37441.4	5092.22	4094.54	70046.2	64281.1	157424	4681.36	266357	315332	2705.2	139047	5182.17	34608.8	204484	337356	91343.9	132104	6250.29	151154	124489	15809.2	19154.7	13192.7	207531	1.18895e+06	479978	2.947e+06	5.17247e+06	195793
4	4.19817e+06	186446	66810.4	199069	22112.4	4755.08	2.66612e+07	415468	279000	36240.6	161041	28807.1	383442	342569	17575.8	806604	623.544	12182.9	1.31391e+06	59536.3	38558.2	16456.8	4573.98	41472.6	40605.8	126409	4934.43	274752	213056	66451.6	113564	8799.68	87880.2	97056.7	421564	69103.4	154935	4284.91	154076	148755	16681	38620.1	8165.07	226589	1.11675e+06	373156	2.70321e+06	4.53136e+06	276516
5	1.0079e+07	219922	59436.3	367738	12075.8	12059.9	4.3979e+07	307423	27871.2	96252.1	154269	41780.9	351322	318628	18470.6	1.01141e+06	3068.98	14483.2	878057	53734.1	34031.3	4409.65	4450.12	55545.4	36666.7	47429.9	6026.4	352166	201010	58290.2	125936	6287.46	53367.9	159978	724765	74129.4	143320	4503.64	176835	66414.3	22222.8	25998.5	10413	235199	1.60161e+06	571554	2.55131e+06	4.54939e+06	194171
6	3.13355e+06	113029	38588.9	159557	19102.4	12831.2	1.85103e+07	511637	9585.38	6907.04	94056.1	21633.8	312381	322469	7648.49	182392	6962.56	34533.4	740533	51873.7	38649.7	6497.06	4638.4	53143.4	37733	207350	5859.03	264575	153195	17817.7	55215.8	3776.12	45572.1	196431	404444	68721.4	130678	3901.64	239870	132582	13891.6	26558.2	8804.03	237973	1.24637e+06	299548	2.26565e+06	4.11664e+06	373670
7	5.18735e+06	113819	61003.8	251024	25847.6	3553.4	3.06498e+07	218860	34839.3	24446.8	167118	5805.01	357571	207935	6060.55	1.25026e+06	1846.1	22460.8	716430	55252.5	65585.8	5620.91	4351.76	29210.5	1902.66	235967	8014.25	273605	99640.6	16105	194195	8049.67	58363.4	199269	572335	56935.2	139924	4814.84	243111	159742	15225.4	31349.5	10969.2	219244	1.09877e+06	265506	2.84929e+06	4.48517e+06	121628
8	4.46358e+06	107265	62400.6	296670	19258.3	33659.3	23207624	347665	182321	44841.5	186647	14988.9	329081	249686	4498.01	1.28307e+06	2981.5	298023	1.11352e+06	54906.9	9371.68	10533.2	6775.47	49885.4	3953.16	136784	7530.97	354032	117151	185.229	200614	11783.2	87364.8	181190	451810	64728	245771	4725.54	229445	216251	15804.1	27385.9	9336.79	227466	1.54021e+06	402805	2.66565e+06	3.56867e+06	196962
10	4.74307e+06	135404	63415.7	246169	16334.8	29470.4	2.50123e+07	375114	20859.2	6686.56	184414	36858.7	446631	317330	8165.73	159249	995.708	245750	547849	47783.8	33786	4234.19	1133.58	46169.6	37249.9	104876	7310.88	483523	175500	2125.15	216159	5537.67	42348.8	163420	565157	67626.9	143609	6445.22	262513	110859	15691.2	27692.9	9041.4	222761	979109	311579	2.85472e+06	4.02452e+06	309631
11	1.65702e+06	173734	64149.7	205142	18051.9	31932	1.91931e+07	271297	51401.3	10285.8	149252	20030.4	424650	315373	22443.5	1.27795e+06	2380.01	21949.4	932267	83244.6	6434.27	11923.2	4492.1	40259.7	10212.2	173414	3787.19	496816	67933.6	107307	227671	765.462	54988	169624	627941	76170.4	224025	6155.69	186895	53937.2	20085.4	14933.2	8218.04	239867	1.03074e+06	624544	3.35798e+06	4.07494e+06	90556.3
DAY 1, MONDAY, PRE-REST
UniProt.ID	A0M8Q6	A2RRP1	A4D0S4	A6NMS7;A6NM11	A8K8P3	B1AJZ9	B9A064	O00233	O00299	O00410	O14618	O14744	O14791	O14818	O14924	O15020	O15055	O15067	O15381	O15482	O43143	O43184	O43242	O43488	O43504	O43795	O43813	O43819	O43866	O60347	O60524	O75223	O75335	O75347	O75368	O75832	O75955	O95425	O95445	O95460	O95747	O95810	P00167	P00338	P00352	P00390	P00441	P00450	P00488
IDNM 1	4.9332e+06	156665	100648	216242	16075.5	13089.7	1.98509e+07	315943	18946.2	9914.41	306191	4182.27	224223	261888	2173.5	2.55446e+06	60691.3	67851.9	1.15062e+06	42560.8	50370.6	16212.4	3730.08	58595.6	22449.6	110414	6278.64	315452	86361	55784.5	214756	12943.2	64312.1	226641	663736	86171.9	248554	1627.57	199001	234580	17060.9	25772.8	9307.29	292163	1.72655e+06	404896	2.72231e+06	4.39133e+06	162998
2	3.32877e+06	155067	68448.3	176881	22790.3	12744.6	2.06335e+07	349175	97512.4	24457	101617	27109.9	315633	196808	11081.7	256033	108.738	19976.1	935216	48709.9	3948.72	79844.1	4391.94	40210.7	15521.5	128212	4596.63	230269	119702	32647.9	299137	7575.86	58966.4	192731	1.02759e+06	73428	247619	1	245600	282016	16585.7	27877.2	7800.58	260493	937442	187958	2.66523e+06	3.3759e+06	165631
3	6.38276e+06	141430	51652	361899	15493.9	23764.2	2.98283e+07	393111	18641.6	12651.2	210680	45093.5	617084	213155	3528.94	302421	6606.46	37044.5	655369	65071.5	58228.6	4257.05	989.952	65550.2	79845.4	295039	4344.91	130213	349185	1869.09	138887	7953.42	70107.6	181008	342133	93656.4	313866	5128.36	161555	176749	15015	30986.7	10834	208973	1.69494e+06	324022	2.45436e+06	4.62206e+06	192135
4	2.77195e+06	149671	53697.2	207281	16827.3	39845.4	2.96907e+07	387126	307138	5530.77	165043	32272.9	440338	333283	8486.21	987066	5212.47	17111.7	1.13435e+06	61112.6	4843.82	5793.36	3792.68	47417.4	46395.1	118229	5319.87	256450	178312	62688.4	93562.4	2049.46	70093.8	94780.4	570979	62893.3	87161.5	4599.75	232004	205891	16241.5	28766.9	1356.88	213582	1.22797e+06	513801	2.16419e+06	5.02506e+06	100516
5	9.87981e+06	181036	60954.5	413823	19367.9	35524	4.40372e+07	115867	19163	48775.6	157782	39458.5	309912	262743	12341.9	295138	114.618	10017	943040	60365.5	39513.5	4687.15	4728.94	51941.1	39730.9	169487	4603.73	304510	210704	55759	131648	7976.59	56278.1	198756	557419	65291	340574	3369.32	221866	170228	21272.3	29290.8	8623.26	261187	1.48464e+06	372803	2.5196e+06	4.98216e+06	222357
6	3.18646e+06	119974	56487.2	119235	10764.9	7069.49	1.62199e+07	566664	15101.2	5875.21	218943	13161.4	277278	220189	5897.15	245819	485.116	33692.3	915868	61845.3	39369.9	7657.51	5856.3	55620.1	32238.7	239365	6070.03	210615	135651	70898.9	235392	4300.29	58712.5	238303	516772	76635.9	119028	3220.62	172469	121849	18111.6	26267.2	11717.7	252187	1.57002e+06	338965	1.85675e+06	3.58131e+06	168078
7	5.27574e+06	89743.3	68102.5	238938	20821.4	4770.96	3.10234e+07	193810	112054	18573.3	183352	4859.03	368997	207273	6102.28	1.21244e+06	1399.27	20494.5	749503	55015.6	45097.8	4715.55	1153.96	26713.5	3424.68	139082	6176.99	246692	99354.3	31780.9	167303	7329.09	15361.3	178663	144805	53467.4	136872	2687.86	202988	338795	13525.7	30150.8	9935.69	233619	1.09553e+06	174770	2.19548e+06	4.79267e+06	111303
8	3.91579e+06	117635	67353.1	297378	18682.7	5946.62	1.99892e+07	456849	162689	27367.5	175384	6025.52	263403	222399	16335.5	943294	2325.89	17806.1	733370	59108	46791.6	47287	4700.18	58738.9	21739.1	49821.9	3824.48	188506	87156.7	3481.96	109881	2345.04	107167	134656	312686	60775.9	355957	2633.51	147327	418992	11278.6	26946.5	12046.4	224422	1.63535e+06	446520	2.53076e+06	3.08368e+06	212895
10	4.88751e+06	153319	52238.5	188305	4196.61	41367.5	2.26516e+07	385041	24614.9	30560.6	199387	43937.2	461599	324815	4830.12	372390	432.873	32602.2	550795	57802.6	56951.1	1175.58	6305.38	51177.5	35366.7	356205	6331.96	270470	146296	8948.76	261736	5159.75	57589.6	182034	418286	61543.3	277047	4627.1	270368	207997	14404.5	23320.2	10215.8	188155	1.0985e+06	152374	2.49521e+06	4.19153e+06	169695
11	1.64269e+06	121703	74588	199335	13377.4	10176.8	1.52327e+07	311587	64823.2	30023.7	172245	20990.4	511389	241867	23621.2	1.1643e+06	5581.28	10692.2	1.15914e+06	84592.6	23320.2	9724.94	5043.62	43310.5	7624.47	129587	4405.31	296124	104095	618.63	145349	8815.43	93399.5	188502	772744	69007.3	253428	3196.1	230788	178445	21669.6	23814.8	6534.87	227258	1.32825e+06	499598	3.19739e+06	1.38584e+07	128557
DAY 1, MONDAY, POST-REST
UniProt.ID	A0M8Q6	A2RRP1	A4D0S4	A6NMS7;A6NM11	A8K8P3	B1AJZ9	B9A064	O00233	O00299	O00410	O14618	O14744	O14791	O14818	O14924	O15020	O15055	O15067	O15381	O15482	O43143	O43184	O43242	O43488	O43504	O43795	O43813	O43819	O43866	O60347	O60524	O75223	O75335	O75347	O75368	O75832	O75955	O95425	O95445	O95460	O95747	O95810	P00167	P00338	P00352	P00390	P00441	P00450	P00488
IDNM 1	3.89898e+06	140464	111142	289940	18255.6	3852.71	16741872	359178	41869.6	15547.2	418043	7656.71	251627	322388	1825.8	2.97923e+06	48212	72086.2	986262	47741.3	29612.2	9359.07	3862.55	56272.5	19064.8	109880	3636.77	248245	96280.2	3195.83	271314	13054.6	71020.7	208883	414750	86384.9	413272	5391.51	179111	307209	16403.8	30614.3	8899.33	277587	1.57056e+06	381099	2.50708e+06	4.96271e+06	124924
2	3.55767e+06	135069	87810.3	176115	27176.2	21273.1	1.80841e+07	361685	154677	12596.1	125049	21719.1	302580	238337	13377	228460	4643.12	20654.5	845195	43885.5	42120.6	2320.53	4433.31	51355.2	14755.6	125414	6500.35	250401	123933	41031.2	292501	11634.8	61128.1	155180	1.03733e+06	65203.1	158364	4324.22	218000	354750	19518.1	20210.5	8238.73	274177	1.18733e+06	162914	2.7567e+06	3.48227e+06	124807
3	6.52928e+06	153267	89956.1	306802	6345.31	7804.56	3.44843e+07	360389	21554.4	10912.7	156921	60042.4	313054	239266	7622.68	264858	815.638	29769.8	447568	58741.7	53542.6	5426.41	634.129	62291.3	64718.4	121090	4604.37	138339	285519	1241.77	95145.7	4056.89	62337.2	203359	597872	82802.5	211306	6306.8	207191	219814	18642.1	22106.7	10016.3	207861	1.73175e+06	386225	2.41695e+06	6.34233e+06	146557
4	5.03475e+06	153707	61872.3	238395	11021	48584.2	3.06558e+07	331149	260896	27173.5	157260	30382.1	441507	290225	10799.9	1.1108e+06	313.484	34924.1	932775	56284.2	25947.9	12378.2	4827.53	44253.2	47710.7	118191	5644.48	208783	245843	39556.3	98921.2	5962.88	78946.7	107218	436097	62643.4	374229	4449.15	213217	267051	17720	30478.4	3433.56	234108	1.12581e+06	256493	2.14673e+06	5.00651e+06	256950
5	9.5042e+06	158827	57973.1	393453	26337	23766.5	4.48055e+07	323378	39431.9	60833.8	163243	43350.1	319227	248515	9175.59	279374	3222.38	12698.5	926228	59506.3	26966	12001.1	3561.19	53322.2	36999.4	69903.6	4424.03	254246	219737	63176.2	103316	8306.27	49702.2	142008	413169	70266.4	136972	4772.17	205162	169649	22584.2	24875.5	7128.8	254553	1.37888e+06	511071	2.07313e+06	5.00602e+06	240101
6	4075880	123403	86458.1	138831	7112.44	8558.9	1.61021e+07	457300	11051.5	29126.6	121141	17654.9	234375	258359	6715.17	270150	2969.26	32864.4	642752	54375.9	37709.1	6663.73	4152.66	52923.5	35295.9	414787	5923.43	172437	182960	23985.2	169345	7818.28	30922.3	205899	462023	68501.8	279790	5622.7	222885	188214	17091.6	27432.8	9073.19	242796	1.83936e+06	395290	2.19322e+06	3.68402e+06	172610
7	4.7351e+06	103356	63407.8	222058	19729.4	47509.7	2.9644e+07	331208	45925.9	25627.9	181000	4383.38	414205	241929	3480.66	202455	275.137	23245.8	1.26765e+06	50525.2	48130.9	5329.98	4233.47	24373.6	5775.95	127090	546.524	170096	89843.7	36329.5	119679	12439.9	63343.3	134099	357524	52221.4	375136	3349.2	168695	227454	16095.6	31056	10086.8	252073	1.19146e+06	184238	2.00841e+06	4.47748e+06	134796
8	3.68919e+06	100729	64667.7	215695	27455.2	10638.3	2.30664e+07	363847	21733.2	27950.7	112360	15613.3	369523	241355	10889.5	1.22693e+06	9011.23	22701.4	938542	58234.1	52426.4	1192.28	10952.2	57492.2	789.322	129014	4076.55	176056	76619.1	36972.4	156833	5895.55	46953	173421	459576	59176.7	266362	2122.27	217070	356524	15198.1	24797.7	11432.2	210912	1.4262e+06	161897	2.54398e+06	3.70879e+06	222626
10	4.07038e+06	121399	78891.4	204399	28038.1	4337.25	2.42707e+07	356264	30312.1	8229.56	115766	33373.5	467770	290311	14186.2	257175	255.045	43187.1	621903	51208	31456.1	62297.6	4691.83	45338	34598.5	226047	5226.01	234662	161415	36136.3	252993	5565.28	28650.2	190184	411616	72562.5	134780	2905.44	246364	262998	17314.3	23805.5	7631.81	220467	1.30399e+06	287350	2.57815e+06	3.98743e+06	202923
11	4.13885e+06	125624	34753.7	206513	20024	18538.4	1.74011e+07	268310	102886	11377.1	164004	22684.6	378175	240701	13093.1	1.20606e+06	6129.81	20036.5	848164	80457.5	22694.3	5049.24	5393.3	41458.2	9324.56	157993	4862.16	327939	413950	60936.5	247654	4126.18	61457.3	174612	533675	71586.2	288484	5436.64	221840	116678	22148	22910.2	6310.74	255576	1.21809e+06	419195	3.74742e+06	3.76301e+06	219590
DAY 2, TUESDAY, PRE-REST
UniProt.ID	A0M8Q6	A2RRP1	A4D0S4	A6NMS7;A6NM11	A8K8P3	B1AJZ9	B9A064	O00233	O00299	O00410	O14618	O14744	O14791	O14818	O14924	O15020	O15055	O15067	O15381	O15482	O43143	O43184	O43242	O43488	O43504	O43795	O43813	O43819	O43866	O60347	O60524	O75223	O75335	O75347	O75368	O75832	O75955	O95425	O95445	O95460	O95747	O95810	P00167	P00338	P00352	P00390	P00441	P00450	P00488
IDNM 1	5.7768e+06	124697	126488	225859	27006	7273.4	1.66664e+07	381024	122293	12773.6	357587	3004.14	214342	365886	2388.92	487652	68650.6	118687	1.37185e+06	48991.7	38237	5492.73	4498.9	46883.6	15390	124542	15.7943	239586	91590	3039.3	128284	14502.2	114071	224261	189109	83543.7	179268	3609.78	239829	311691	13160.9	32585.9	8741.72	262524	1.74882e+06	356514	2.1324e+06	4.45737e+06	118402
2	3.84407e+06	134701	79553.1	176455	19586.2	23374.5	2.13092e+07	357180	40636.6	54382.8	124003	34156.8	593425	271707	8349.11	1.04415e+06	336.979	20115.1	750037	42842	37857.6	51581.6	4780.03	42866	16653.6	134614	5351.07	214660	131266	25304.7	307736	7645.49	89324.2	139926	596714	63431.5	172103	2770.98	251409	219557	16552.1	22833	7588.85	240841	1.05048e+06	267274	2.2203e+06	4.80233e+06	188924
3	6.52294e+06	161318	78695.5	281196	23177.2	5595.88	2.72054e+07	417329	26860.3	63593.9	120895	50668.4	279593	248350	5286.59	2.43856e+06	608.587	38655.6	329818	65523.6	55625	5438.79	1811.32	71000.8	68462.8	236083	5084.11	211878	303380	20270.3	128178	5228.64	55770.7	217998	501343	81386.2	176495	5062.79	185417	130798	18419.2	25634.3	10980.9	206197	1.50475e+06	328150	1.9651e+06	4.79701e+06	422437
4	4.6954e+06	130016	77082.9	199199	15230.1	4700.25	2.92101e+07	339586	85511.9	18205.2	125719	24253.5	441569	204919	8486.48	1.13371e+06	2532.91	11435.8	1.06063e+06	53225.3	26767.5	5315.37	4092.31	50346.2	39775.2	21448.3	4479.48	222494	216065	59112.9	142840	7164.77	34480.5	132930	363224	72187.9	130729	4273.03	266837	199208	14674.5	36964.2	8262.26	248218	1.53214e+06	286916	1.80643e+06	3.84161e+06	137186
5	1.02002e+07	133130	61498.2	314248	26734	34560.1	4.24746e+07	338572	57122.8	64631.2	159968	48284.8	288916	295344	11232.9	2.49145e+06	1445.12	11329.9	1.30701e+06	59627.3	22465.7	25792.8	4707.18	52631.1	35183.6	122675	5456.26	198339	220002	51650.5	112895	10643	81176.1	131526	511611	75262.7	145023	3761.42	158223	207532	21548.2	33033.8	9006.84	255339	1.49794e+06	367477	2.42983e+06	4.41679e+06	200898
6	2.66283e+06	121190	41731.3	138927	23577.7	12417.6	1.45746e+07	514104	11345.5	10126.3	118429	21442.1	269796	293553	6171.13	206674	2803.05	31100.9	842174	58888.9	42362	7702.41	4572.22	57367.4	30410.4	357268	5262.94	208832	141662	38965.1	102048	4606.6	69142.5	188338	571999	71311.9	194384	3463.49	221195	168444	17067	25751.2	9984.01	243369	1.35882e+06	409139	2.06577e+06	3.55636e+06	223992
7	4.31747e+06	92899.6	71211.6	168735	31454.2	5287.28	2.85257e+07	189918	64145.3	25566.8	186108	3064.13	343629	206158	10946.7	1.20476e+06	1664.05	24453.8	489233	55434.9	6416.33	5230.08	2044.96	24216.5	11774.3	149699	7439.8	143392	117878	1	214931	7600.41	38875.5	172528	175928	49230.1	183511	3293.88	147633	263359	15540.8	32865	6671.03	222580	1.09551e+06	203353	2.65905e+06	4.98657e+06	95412
8	3.36315e+06	113817	61597.4	205739	26545.2	16227.8	2.0425e+07	462614	123754	13211.6	205832	17790.6	334942	229816	6272.7	1.42839e+06	816.794	21042.5	1.14066e+06	59932.1	53321.1	3671.58	4943.38	61063.4	12118	105542	6591.63	169173	103204	77136.5	179787	13563.1	56845.2	118457	323643	73916.1	252313	1838.64	198147	214360	16548.9	27680.8	8821.96	223362	1.7039e+06	240912	2.35924e+06	3.60099e+06	402112
10	969736	169446	81469.5	214821	23630.3	2921.09	2.1771e+07	410866	18501.4	16746.5	226452	31990.2	372311	213242	8385.55	309603	920.666	31885.9	450354	57448.3	30127.3	18030.2	4574.5	44576	37884.4	223820	5709.93	221606	196051	3119.58	177305	13064.8	92838	164265	699980	74667.4	185395	4941.38	271056	138716	17138.3	24709.9	9733.61	207689	1.01895e+06	169864	2.43992e+06	3.78429e+06	251715
11	1.24091e+06	134806	78872.3	198378	18934.1	7501.11	1.76908e+07	281744	28572.7	13172.5	164516	20514.1	1.32975e+06	283833	25756.6	696873	72.2483	27777.3	935157	83133.6	27749.4	11644.1	3855.57	48068	14917.6	128961	3601.66	322275	68620.4	101032	172471	3668.28	92769.2	179088	837080	77718	643448	3539.59	238281	150148	20435.4	20521.8	6993.26	246351	1.07767e+06	422331	3.00285e+06	3.59606e+06	277690
DAY 2, TUESDAY, POST-REST
UniProt.ID	A0M8Q6	A2RRP1	A4D0S4	A6NMS7;A6NM11	A8K8P3	B1AJZ9	B9A064	O00233	O00299	O00410	O14618	O14744	O14791	O14818	O14924	O15020	O15055	O15067	O15381	O15482	O43143	O43184	O43242	O43488	O43504	O43795	O43813	O43819	O43866	O60347	O60524	O75223	O75335	O75347	O75368	O75832	O75955	O95425	O95445	O95460	O95747	O95810	P00167	P00338	P00352	P00390	P00441	P00450	P00488
IDNM 1	4.93208e+06	129277	50263.7	395283	24158.8	3530.85	1.699e+07	303869	111372	15377	249978	4417.43	256060	543152	2911.04	466920	50735.9	124435	1.4327e+06	52243.2	21277.5	16296.2	4042.57	63212.8	13658.7	105527	5112.59	269475	98211.3	3026.6	154995	15659.6	21461.1	193460	213703	95645.4	530053	4922	152423	205459	16546.4	33707.6	8827.73	409098	1.64262e+06	303793	2.54488e+06	4.48202e+06	189780
2	3.88724e+06	119575	77216.9	177416	24437.7	6884.75	2.08385e+07	358413	56964.7	12912.1	103353	24579.1	360023	225971	13089.9	154873	1	21069.8	690307	38640.5	35586	1597.94	4945.04	39819.9	16130.3	173380	5215.83	218383	126449	36507.1	207272	4941.92	30408.1	155207	933729	51262.1	158069	4196.38	279602	190757	15463.7	27774.7	7692.26	227379	1.0712e+06	174508	2.06828e+06	3.7433e+06	145295
3	7.57248e+06	167878	53733.3	250621	19014.9	14542.8	3.17331e+07	360444	39383.9	38909.7	102484	69452.8	303009	256013	5627.84	227421	4360.7	35967.6	472723	55597.6	50342.7	5535.72	6137.63	64051.2	69930.6	515982	3782.48	155567	301788	4117.8	102851	10807	43646.7	209262	338123	76199	287982	4420.91	139655	117453	15398.8	30241.2	9871.19	234549	1.38007e+06	177136	2.3407e+06	5.31595e+06	141576
4	5.41613e+06	132683	69824	192366	20790.4	15188.2	2.83036e+07	410919	67310.9	57270.4	152837	34848.3	373479	314140	15748.3	1.36761e+06	1701.47	13592.8	1.04769e+06	59324.9	27042.2	5775.37	2034.17	52687.5	43877.6	18088.9	4198.25	155140	191545	53001.2	111626	7951.07	101081	108434	382513	67205.7	166509	1821.76	215209	330451	17206.9	35370.6	6301.77	242168	1.45566e+06	422184	2.19638e+06	3.62032e+06	138737
5	1.09635e+07	150846	66727.1	334871	24616.2	15627.8	3.1235e+07	374527	33599.6	44117.9	160245	48941.2	260382	339468	8466.83	425319	282.307	15264.9	1.46336e+06	68688.1	23512.1	6723.58	4786.19	66301.2	38728.1	109005	5347.24	206217	196719	1976.28	116103	11023.8	94105.9	129489	444625	68295.3	312691	3935.95	225294	207371	18297.2	26169	5156.66	234974	1.58245e+06	332159	2.07469e+06	4.19506e+06	151748
6	2.76241e+06	132585	77329.9	129681	21239.4	4509.79	1.72014e+07	521160	18311.8	21407.4	105428	20435	465006	296230	9043.05	164550	365.106	42141.7	728868	53118.4	40538.5	6551.02	11360.6	58226	35763	126393	4916.74	214638	131868	15555.3	261589	10468.6	47743.2	205100	593386	69158.7	230691	3659.79	198402	216884	14618.9	23700.1	7982.73	240381	1.55794e+06	421533	2.23692e+06	4.60766e+06	400724
7	3.55563e+06	68461.8	70796.8	173979	34795.2	11719.1	2.65063e+07	223018	71908.5	24006	178308	4754.43	417944	209351	10038	93501.7	140.969	23392.1	747846	61510.7	7467.95	5363.82	1474.06	23722.6	11451.7	119398	6011.82	139906	159268	50499	170754	9693.4	43830.2	124528	609537	57634.8	191741	1923.33	156373	238876	13943.2	31375.7	7791.69	224393	1.0783e+06	138168	2.60354e+06	4.56132e+06	170453
8	4.36411e+06	124655	45867.1	367811	20952.8	5431.73	2.12731e+07	488477	184062	47920.4	199399	20473.5	232501	309263	20128.1	1.47756e+06	4903.59	22660.6	675024	74394.7	49101.3	13502	3632.59	52659.2	14101.9	267142	2290.66	151725	51034.6	414.043	119490	1567.76	246049	156816	392335	73699	316914	1	189325	395420	12362.9	32024.4	843.723	266248	1.59123e+06	381243	2.14482e+06	2.84074e+06	162087
10	4.76283e+06	136432	80697.6	205369	21288	35732.4	2.40826e+07	390667	22880.3	10393.4	115154	22980.2	439154	228976	8809.98	632527	625.955	31362.9	227222	46377.1	40827.5	43115.3	6403.8	50036.6	31370	81567.1	5375.42	224750	157392	6583.15	350170	1601.72	38765.3	177749	761923	53959.8	361809	3968.75	236575	102604	13573.8	24474.7	8578.41	179682	961090	1.03261e+06	2.19952e+06	4.71467e+06	160286
11	1.39803e+06	124692	68476.2	209452	19051.8	29939.9	1.93823e+07	339662	57005.2	12698.9	174994	17950.7	1.10259e+06	286910	17294	606968	5738	1.35862e+06	983771	78802.7	29505.4	7152.13	4290.79	45318.1	11987.7	753385	4546.22	348823	105048	126209	147569	7204.49	38045.8	86753	684278	74839.6	110418	2538.35	216971	119673	18656.3	19573.2	8935.32	221311	1.3442e+06	456579	3.14815e+06	3.69939e+06	284053
DAY 3, WEDNESDAY, PRE-REST
UniProt.ID	A0M8Q6	A2RRP1	A4D0S4	A6NMS7;A6NM11	A8K8P3	B1AJZ9	B9A064	O00233	O00299	O00410	O14618	O14744	O14791	O14818	O14924	O15020	O15055	O15067	O15381	O15482	O43143	O43184	O43242	O43488	O43504	O43795	O43813	O43819	O43866	O60347	O60524	O75223	O75335	O75347	O75368	O75832	O75955	O95425	O95445	O95460	O95747	O95810	P00167	P00338	P00352	P00390	P00441	P00450	P00488
IDNM 1	5.68053e+06	125794	95240	140311	25229.2	10627.7	1.92987e+07	303205	66588.7	23212.7	362328	4539.68	234623	284410	5682.94	5.47524e+06	59592.2	35246.9	1.14339e+06	43441.8	34647.3	18881.4	3376.54	68865.7	15501.8	94564.2	5778.04	262232	106002	32363.8	125838	11889.4	69366.4	219629	323068	99392.8	174634	1463.93	320249	332134	15653.5	34820.7	8957.02	279705	1.33609e+06	298970	2.49057e+06	4.42537e+06	117204
2	3.56881e+06	101886	87584.1	172108	28719	5611.4	2.12607e+07	308480	50336.9	10130.5	126194	19930.5	369985	210340	7857.41	828584	13.3594	17885.4	827646	38634.9	35192.9	10325	4281.82	37072.2	16054.5	144478	5320	225257	136337	2196.59	121220	3652.9	48697.3	170594	638759	77522.9	109814	1	399384	202601	17417.2	25592.5	7568.16	260980	1.21244e+06	191333	1.57878e+06	3.58445e+06	140798
3	6.34592e+06	167602	105843	241323	12606.9	10261	2.89058e+07	433747	14248.8	9415.61	201614	52890.4	168807	244674	2441.35	185137	2335.95	32518.7	709936	63458.1	47708.7	5757.87	4209.25	59638.5	58697.5	319683	6215.96	150567	264480	24320.4	274609	9607.04	55478.9	222683	508506	79459.4	204725	4547.89	162533	204881	17865.5	23053.5	10224.9	226884	1.36786e+06	328387	2.32552e+06	4.11317e+06	277623
4	5.37659e+06	147828	61921.4	216392	27624.1	23090.4	3.00516e+07	384501	250308	48423.6	138138	28307.5	414148	281195	8274.46	1.38025e+06	532.959	18792.4	928128	55297.6	30049.6	7395.12	3582.46	50161.3	37329.9	40885.4	4397.27	218452	245131	39510.5	99487.9	9131.62	43030.8	100326	665506	57352.8	351270	2793.73	245367	186429	16247.7	31872.8	5951.71	230613	1.33827e+06	405919	2.16401e+06	4.27791e+06	258345
5	1.27697e+07	145059	64788.4	369050	22923.9	11786.9	4.88384e+07	344098	92107.2	7667.86	188704	14794.6	258767	289425	16740.9	1.4614e+06	1551.4	12890.8	1.10756e+06	79668	24564.9	12568.8	3967.62	50595.6	38612.1	124726	4204.93	266890	228377	61778.8	114065	8749.84	63091.9	95345.3	662999	64575.7	134872	2177.77	205174	60782.4	19690.6	29187	9325.33	234389	1.30662e+06	238857	2.4592e+06	4.69352e+06	126953
6	3.93899e+06	141406	68944.7	137672	24706.5	4000.94	1.59998e+07	467351	13364.8	17578.4	193686	17832.9	265840	287869	11333.3	182296	6602.67	42447.3	729905	47657	38454.4	7104.19	1	60208.8	33489	259934	4708.09	211850	153072	615.799	261089	10861.5	52937.4	195211	441758	70276.1	157722	5665.42	198506	154508	14956.7	28886.4	8162.57	233020	1.94509e+06	604192	2.05743e+06	3.39948e+06	129674
7	5.46868e+06	109809	57501.2	209390	4512.77	18041.2	2.95475e+07	209250	23049.2	15297.8	191308	3870.73	237540	196413	13360.7	1.29271e+06	1938.04	21692.9	534830	61421.7	61356.3	5615.45	4939.19	18881.4	15816.3	60880.8	5730.25	166914	94294.2	31089.8	133184	7071.09	56352.6	121780	286481	54520.6	201592	2890.94	195419	693887	16645.5	31223.9	8755.35	205026	1.03176e+06	181404	2.15849e+06	4.10315e+06	85164.5
8	6.75571e+06	142309	22921.2	226963	23002.7	23059.3	2.57019e+07	295829	40534.5	19738.2	122869	20472.3	224363	315678	15460.9	230456	1026.38	33385.7	1.33475e+06	57880.1	46681.9	10382.2	10612.9	53035.6	19298.2	376358	5434.9	165092	93809	37009.4	62116.3	1	107596	131022	423919	74842.1	190029	1	202586	589686	13719.3	28572.4	647.167	220532	1.72568e+06	444958	2.51843e+06	2.75502e+06	117429
10	3.65935e+06	134838	82818.2	199745	24907.3	35030.5	2.50534e+07	388462	19113.2	7827.86	250093	35040.7	431909	306722	10182.5	284952	1329.19	40917.3	700136	53579.6	32298.4	45196.1	4318	46831.2	28508.2	223728	5287.16	173000	171115	17552.9	312718	7260.89	31845.7	170578	651533	57616.6	363302	6172.82	259783	195491	14993	22313.1	8341.07	234885	1.06151e+06	194942	2.54299e+06	3.96264e+06	174037
11	3.90598e+06	124059	70785.8	194828	25271.1	12335	1.87163e+07	364805	236069	24036.5	147945	22595.4	349721	280429	21637.4	1.50272e+06	332.242	14526.9	1.26375e+06	81042.1	23850.6	18261	3417.59	42183.5	14549	101517	5199.67	363297	216345	93000.2	163585	6031.23	36065.7	125079	666071	71590.9	438426	2483.31	194079	110537	20637.5	22075.8	8562.33	214021	1.23577e+06	502924	3.23191e+06	3.9187e+06	291641
DAY 3, WEDNESDAY, POST-REST
UniProt.ID	A0M8Q6	A2RRP1	A4D0S4	A6NMS7;A6NM11	A8K8P3	B1AJZ9	B9A064	O00233	O00299	O00410	O14618	O14744	O14791	O14818	O14924	O15020	O15055	O15067	O15381	O15482	O43143	O43184	O43242	O43488	O43504	O43795	O43813	O43819	O43866	O60347	O60524	O75223	O75335	O75347	O75368	O75832	O75955	O95425	O95445	O95460	O95747	O95810	P00167	P00338	P00352	P00390	P00441	P00450	P00488
IDNM 1	5.4737e+06	156370	122329	264423	29806.3	7825.4	1.6373e+07	394155	33896.4	13167.5	314338	6015.31	237054	404238	915.623	2.26775e+06	67769.3	124238	1.45201e+06	49826.6	36963	21026.8	3966.32	53901.2	18260.9	104580	4709.1	218225	80851.3	6050.96	147974	13777.6	88177.2	246785	651247	81366.6	327319	2365.51	244752	263012	14648.9	28231.2	9362.05	281863	1.74323e+06	342781	2.42924e+06	4.33609e+06	102840
2	4.14483e+06	141942	93869.9	186217	23164.7	24094.7	2.20084e+07	319102	45194.2	7080.22	123024	25068.7	287473	210721	5606.38	155268	318.545	47710.3	1.08983e+06	39244.7	30481.6	2298.77	3627.95	44367.9	17355.9	11547.6	5185.26	243750	715549	47938.8	308791	8774.76	24503.3	176303	448140	65160.9	182533	6355.69	312448	155398	16645.5	24846.1	7499.66	248405	1.14787e+06	250827	2.43911e+06	3.83241e+06	153808
3	6.84316e+06	161838	93009.1	277066	23076.7	12477.9	2.87383e+07	341585	16379	17668	111176	37087.6	247210	271806	4820.83	182614	435.613	33094.7	868303	59084.3	48054.4	4746.46	3657.51	61142.8	68623	573989	6086.18	140526	288928	1948.49	95003.4	6906.39	57415.4	236517	368363	85281.3	251523	6209.52	208523	165175	22883.2	22727.3	10220.3	216738	1.40935e+06	391977	1.97167e+06	4.37042e+06	180973
4	5.43179e+06	145493	69660.6	200159	8969.47	8207.53	3.1131e+07	358728	240277	47269.3	137883	24561.4	428413	242320	13022.6	944422	137	19002.4	958215	55233.3	27157.2	9995.61	7574.04	45042.3	42187.3	70365.8	3918.61	190804	257451	50984.5	107047	5959.07	94760.3	105998	693797	66401.2	325291	3917.56	236926	86684	17680.8	26764.5	4310.06	244370	1.20595e+06	326242	2.30845e+06	4.69625e+06	144153
5	8.89472e+06	154713	60659.9	382772	20128.4	13061.6	4.41128e+07	364057	70880.1	75088.7	174581	41643.5	313613	276229	16609.7	1.56844e+06	1220.78	19448.8	1.00718e+06	65341.4	5409.33	30122.4	6896.83	49542.5	35650.7	33058.6	4933.14	257671	223415	1032.62	116619	9383.25	95728.3	113215	683431	66388	332420	3924.85	195606	103191	18578	27064.2	7415.49	247037	1.24348e+06	295291	2.54511e+06	4.86816e+06	155619
6	3.10886e+06	131538	38614.1	137259	17264.3	5745.7	1.81199e+07	529651	15139.6	10001.4	169442	16432.4	279915	330598	7542.09	202331	2886.43	37319	627071	51865	38305.9	7228.31	3944.37	53641.2	33237.2	341918	5639.74	208854	179953	1505.79	139380	4481.52	32140	184733	532943	75918.7	131552	5520.52	183079	110311	13745	26232.1	9300.43	255594	1.46803e+06	346818	2.27264e+06	4.05433e+06	157964
7	5.41637e+06	93837.6	68745.7	182915	26901.5	7702.09	3.01953e+07	418697	145112	20665.9	108225	5770.96	342219	197082	5845.53	1.13771e+06	2578.32	21977.4	1.19076e+06	55240.1	46622.4	5647.74	4504.45	27562.9	3638.24	32589.5	5648.63	174566	98474.5	71.9324	185066	7981.26	38232.4	202568	489122	54105.7	243815	4299.91	221450	226527	13704.3	35220.7	7380.8	232124	1.11315e+06	209905	2.23725e+06	4.82654e+06	113498
8	4.14899e+06	99438.2	64565.3	200618	22591	24702.6	2.36713e+07	360218	129375	13820.9	205469	27381	245795	261246	8711.88	1.13003e+06	54.1601	23421	801484	59852.8	51940.2	2365.72	6014.32	58733.7	12655.6	87937.1	6404.8	142911	113809	48997.1	146780	13252	56883	97617.1	468433	64133.8	233383	2150.7	217966	462013	16589.4	23261.7	8400.18	226369	1.61119e+06	229014	2.42e+06	3.62494e+06	249730
10	4.49012e+06	161792	79967	196157	21357.9	15731.8	2.46245e+07	276748	23046.9	8665.06	97794	31617.1	418120	229991	10382.1	273278	1250.26	27639.2	328489	53254.5	33452.5	53198.8	5750.25	43679.3	32728.2	185101	5274.87	208455	159548	10798	302813	3568.1	16051.9	179637	435611	50521	818715	5789.22	267383	109157	17207.1	22146.1	10066	186673	1.07693e+06	326926	2.08663e+06	4.76898e+06	264128
11	4.2046e+06	124025	30041.1	213099	17793.4	33241.5	1.89101e+07	233954	246579	8304.96	146737	18942	944304	217931	21191.1	2.09517e+06	13249.3	1.17884e+06	1.00426e+06	71254.6	6883.55	15498.1	3759.62	51664.3	13077.6	101366	3601.49	425082	98746.8	68467.9	148439	7243.37	114581	142687	823739	61235.6	116977	3624.42	220196	54762.6	18239.1	13776.3	5963	214767	1.08001e+06	474054	3.09684e+06	3.94321e+06	257646
DAY 1, THURSDAY, RECOVERY FROM REST
UniProt.ID	A0M8Q6	A2RRP1	A4D0S4	A6NMS7;A6NM11	A8K8P3	B1AJZ9	B9A064	O00233	O00299	O00410	O14618	O14744	O14791	O14818	O14924	O15020	O15055	O15067	O15381	O15482	O43143	O43184	O43242	O43488	O43504	O43795	O43813	O43819	O43866	O60347	O60524	O75223	O75335	O75347	O75368	O75832	O75955	O95425	O95445	O95460	O95747	O95810	P00167	P00338	P00352	P00390	P00441	P00450	P00488
IDNM 1	5.24654e+06	147237	32016.5	265513	39784.6	6809.82	1.45071e+07	439075	88854.4	19560.8	441368	3385.07	196977	367950	4110.13	2.28927e+06	53770.3	33213.6	1.59303e+06	49741.4	42032.9	19276.9	3700.14	58975.3	21140.7	104019	5000.48	181064	97740.9	33040.3	246846	14151.6	75636.6	244933	506461	88785.9	356745	3351.02	224616	233557	15447.1	31243.3	8842.96	374164	1.60236e+06	325597	2.80305e+06	3.80695e+06	107457
2	3.93338e+06	132320	83394.6	178292	30138.4	4172.96	1.67589e+07	338741	85882.3	48482.7	151216	22816.9	311985	161139	11774.5	423426	797.694	19548.7	909147	44197	31051.9	2327.17	3836.21	48589.3	14284.1	165015	4308.83	230221	119402	40844.1	301225	7385.09	189384	145778	664328	72104.9	146897	3452.81	234055	163805	15654.4	22937.8	8080.26	250776	981794	200895	2.27051e+06	3.87827e+06	121543
3	7.71111e+06	181762	50929.2	246106	22238.8	18127.6	3.3064e+07	361583	18159	28592.7	86945.6	23655.2	272510	217656	4687.45	170328	540.485	37769.7	257620	65434.8	38922.1	6813.47	1217.23	61885	55378.7	158545	6472.07	78542.6	294868	2336.44	91446.3	8957.6	36066.2	206958	334401	71757.5	380817	4052.87	103931	187297	13207	24915.1	9608.74	205083	1.56203e+06	252958	2.60784e+06	5.13627e+06	144654
4	4.99613e+06	129762	68481.3	199995	10072.6	8185.1	2.78768e+07	308774	216722	45296.9	127003	17039.1	355910	282802	13981.9	783995	523.459	13916.1	1.06995e+06	53828.2	30345.8	21841.6	6195.97	36629.3	38385.1	149238	4491.93	174748	209372	64140.5	98175.1	5783.8	82151.4	108974	329923	58266.1	226679	716.09	193041	97819.1	17129.1	30131.9	3520.84	207899	1.34735e+06	363481	2.03699e+06	4.50083e+06	234933
5	7.9447e+06	166253	65182.9	368063	20899.2	4417.88	4.34523e+07	351217	54956.9	46454.8	176141	35815.6	381575	260912	9554.71	1.13852e+06	5614.65	11432	972952	49490.7	25690.5	10658.3	3973.54	56372.9	36705.1	123542	3543.46	236926	206501	5544.96	150146	5384.21	23425.8	168050	828991	69233	173682	4249.45	230110	77355.9	16642	27752.8	7445.7	267138	1.60606e+06	369778	2.21669e+06	5.16175e+06	273830
6	3.72188e+06	154063	60404.5	186890	11394.7	8707.93	1.64459e+07	794522	9315.19	5060.86	109953	6247.94	507457	276512	5849.21	136672	8653.28	38949.7	914662	52255.9	49850.2	8211.44	4279.42	50101.1	35581.9	266965	6690.14	281163	165116	33600.3	108678	5258.1	53123.4	164650	484874	69024.9	212707	4913.74	232667	91575.5	15361.6	30395.4	8969.31	234512	1.38475e+06	258340	2.60553e+06	3.99896e+06	141897
7	3.85883e+06	102131	65054.5	194727	27791.8	4807.39	2.76195e+07	195529	185623	23853.2	120749	4359.54	312283	188215	6040.5	1.11972e+06	708.049	24326.3	526514	55381.6	8940.78	5212.02	8927.02	21168.1	7449.03	14948.8	6901.34	163282	98453.3	534.797	157682	8635.42	50725.1	201999	457792	55551.6	222719	3670.68	184632	256543	16649.3	29231.9	9018.09	219137	1.12529e+06	192265	2.824e+06	4.65552e+06	76632.3
8	4.12143e+06	136660	79829	272625	11724.2	13303	2.33827e+07	423490	227929	58838.1	180248	26134.9	453050	239854	11281.4	1.13381e+06	1412.7	19522	854681	55501.4	49038.9	3573.76	3855.87	45509.2	16180.4	157427	5574.33	177536	109938	87834.1	191870	7296.82	96840.4	134482	263724	59605	121746	3152.28	200994	659692	11911.8	33320	7941.19	197275	1.41038e+06	285282	2.11936e+06	3.37809e+06	246031
10	5.44565e+06	137063	65632.3	213373	15931.8	15743.1	2.62207e+07	299143	14196.2	8699.81	113813	16056.4	431799	271224	4994	183385	617.987	34483.8	519017	44223.2	31951.3	39727	5641.34	48792.9	38238.3	200234	6202.08	259466	173163	31963.8	277326	982.976	34212.9	176576	348209	55261.8	156116	6466.35	268645	120880	16158	18056.3	6845.94	196805	1.10763e+06	292092	2.22417e+06	4.57349e+06	223273
11	2.11346e+06	130191	40551.9	201110	18839.4	4177.19	1.88372e+07	428197	278070	30435.2	195081	12435.6	350709	317501	18319	1.78107e+06	490.02	1.34554e+06	1.04587e+06	91141.8	32560.7	14744.5	4151.09	44399.2	13956.3	121946	5946.2	305899	93061.2	48767.6	161483	12079.8	90395.8	101722	714466	74066.4	133282	5485.51	210162	108397	19804.2	19070.2	10474.6	229759	1.22722e+06	541803	3.29577e+06	3.71305e+06	303646
DAY 2, FRIDAY, RECOVERY FROM REST
UniProt.ID	A0M8Q6	A2RRP1	A4D0S4	A6NMS7;A6NM11	A8K8P3	B1AJZ9	B9A064	O00233	O00299	O00410	O14618	O14744	O14791	O14818	O14924	O15020	O15055	O15067	O15381	O15482	O43143	O43184	O43242	O43488	O43504	O43795	O43813	O43819	O43866	O60347	O60524	O75223	O75335	O75347	O75368	O75832	O75955	O95425	O95445	O95460	O95747	O95810	P00167	P00338	P00352	P00390	P00441	P00450	P00488
IDNM 1	5.4274e+06	161858	113662	215268	27456.3	11209.2	1.8625e+07	382132	156907	17005.5	379029	5784.17	213700	310001	4960.6	3.0999e+06	56241	26906.7	1.56395e+06	47430.6	40490.3	12357.1	4055.17	52851.8	17351.9	113731	5029.95	341715	103290	51843.4	161876	12542.8	61887.2	219818	816864	83764.2	226490	5198.41	209423	236585	13345.6	28994.5	6995.16	295311	1.69618e+06	417276	2.44442e+06	4.11453e+06	104309
2	4.38803e+06	158805	60779.1	163691	22133.6	8768.68	1.77189e+07	420896	15803.8	15285.6	119844	29764.4	359804	278547	10384	176180	68.2691	38310.9	506289	44608	29414.3	3387.22	5350.82	44993.6	21513.2	138006	6170.58	464835	92124.2	10469.6	193194	2710.33	34900.8	148274	763134	55892.3	116631	5258.32	207216	84279.9	14623.1	28772.8	9499.7	222721	1.34988e+06	516307	2.80371e+06	4.2641e+06	161128
3	7.71111e+06	181762	50929.2	246106	22238.8	18127.6	3.3064e+07	361583	18159	28592.7	86945.6	23655.2	272510	217656	4687.45	170328	540.485	37769.7	257620	65434.8	38922.1	6813.47	1217.23	61885	55378.7	158545	6472.07	78542.6	294868	2336.44	91446.3	8957.6	36066.2	206958	334401	71757.5	380817	4052.87	103931	187297	13207	24915.1	9608.74	205083	1.56203e+06	252958	2.60784e+06	5.13627e+06	144654
4	5.44795e+06	161882	59247.7	222662	6847.16	4299.63	2.90778e+07	358032	204916	41007.2	130888	21074.4	493769	245299	11839.6	1.03441e+06	1312.1	10189.5	1.16766e+06	52988	27013.3	17095.9	5349.69	39568.9	44923.2	424401	3708.78	343918	223380	47747.1	97392.8	5498.54	99321.3	108088	389000	60943.3	407274	2013.23	225032	142573	18519.9	35199.8	3713.22	222971	1.40056e+06	462110	2.21901e+06	4.68789e+06	285665
5	1.04415e+07	175320	55408.2	374925	19084.5	29982.2	4.06403e+07	287122	17183	9376.9	157197	40950.1	326673	268747	10332.5	1.25242e+06	8910.47	76688.4	1.29546e+06	72440.5	29022.5	4887.44	14194.7	51700.1	32198.2	154497	5389.97	352047	205565	81707.4	124733	6398.01	66917.1	148323	384691	75753.3	179248	3943.21	208307	89711.8	21222.9	22614.5	9891.06	231418	1.47727e+06	409862	2.69311e+06	4.99616e+06	93886.9
6	3.25417e+06	145456	77452.4	154719	23275.4	8770.97	1.76765e+07	541205	15261.4	12164.9	99050.7	17964.3	249869	259664	6765.5	210807	8188.89	61952.5	1.00853e+06	51607.8	42039.9	8235.1	3938.63	63482	30512.9	159481	5496.45	299735	131400	30745	204839	7444.26	52505.6	210770	401864	75926.2	197422	5205.29	234997	76956.6	13632.3	29631.4	8688.37	260955	1.72566e+06	370851	2.26511e+06	4.12053e+06	173931
7	4.23736e+06	88603.9	59003.5	207749	30789.8	21791.3	2.92112e+07	272754	68276.3	17705.8	130927	4756.26	296841	210272	11874	1.36121e+06	2696.97	22788.9	611770	56912.5	81259.9	6026.72	1193.29	30796.4	1997.08	167495	6972.25	314951	250028	1	187608	8142.07	21784.3	199981	498979	54997.1	216129	5275.56	206746	164908	14470.2	35629.8	9767.33	193886	1.13814e+06	167147	2.69764e+06	4.92308e+06	103103
8	4.97423e+06	112545	55564.2	276178	19472.6	7572.18	2.25853e+07	349597	37251.9	26528.7	145776	786.48	253698	293457	11664.3	373297	3168.88	67553.2	928589	51329.2	53462.6	5036.51	6996.68	57871.2	20728.8	248728	5133.87	269831	80884.7	37926.6	112574	2574.26	126259	130090	371286	66425.9	169084	2555.16	229959	91948.7	11527	39089	3367.03	250317	1.66846e+06	313757	2.82836e+06	3.12636e+06	182280
10	3.97529e+06	160387	57185.9	257366	8251.25	20228.8	2.49133e+07	673377	19490.3	10745.8	119862	37460.5	447679	340750	12149.7	381653	229.958	35549.5	643425	56435.8	36337.2	2628.13	4084.16	41442.6	36079.8	202483	6118.52	398288	222795	1	229495	4735.2	15006.1	172706	576373	67023.7	318759	5050.4	268459	139464	16633.4	21238.1	6882.95	180264	1.28664e+06	339780	2.93835e+06	4.02451e+06	143199
11	1.78488e+06	141995	61708.6	179145	15928	20944	1.74507e+07	374770	34947.6	11102.8	164531	18140.4	352842	285320	23304.9	1.04127e+06	2756.47	24758.4	1.13953e+06	89353.6	5320.22	31916.6	4173.79	47611.3	13169.9	144525	5060.45	432447	201645	129371	158651	5398.06	117357	113973	874877	60297.5	119534	1824.91	164956	89806.1	19845.9	15789.6	7525.59	238968	1.19532e+06	381720	3.48708e+06	3.68932e+06	114776
[truncated: 544 more columns]
